# Supplementary material for: Sustained release of ancillary amounts of testosterone and alendronate from PLGA coated pericard membranes and implants to improve bone healing
Source: PLoS One. 2021 May 17;16(5):e0251864. doi: 10.1371/journal.pone.0251864 (PMC8128250; doi:10.1371/journal.pone.0251864)
Supplement: S1 Dataset — Values, mean and standard deviation of data set used in figures. (XLSX) [file pone.0251864.s001.xlsx]

## Sheet: Sheet1
Fig. 1A		Cumulative ug T					Cumulative % T relative to t = 56					2 x topcoat		4 x topcoat
		2 x topcoat		4 x topcoat			2 x topcoat		4 x topcoat			Mean	SD	Mean	SD
	t = 1	11.259	11.0461	4.48889	6.2818		35.4514	31.9608	12.7058	19.8559		33.7061	2.46822	16.2808	5.05594
	t = 4	22.6957	21.3566	10.4423	12.4015		71.462	61.7935	29.5567	39.1995		66.6278	6.83663	34.3781	6.81846
	t = 7	25.1705	22.268	14.4752	12.4844		79.2544	64.4306	40.9719	39.4616		71.8425	10.4821	40.2167	1.06795
	t = 56	31.7591	34.5613	35.3296	31.6369
Fig. 1B		Cumulative ug T					Cumulative % T relative to t = 52					1 x topcoat		3 x topcoat
		1 x topcoat		3 x topcoat			1 x topcoat		3 x topcoat			Mean	SD	Mean	SD
	t = 1	7.03173	6.31154	2.65276	2.5602		51.4572	49.4002	24.2375	22.8281		50.4287	1.45455	23.5328	0.996559
	t = 3	11.9469	10.055	5.78279	5.43422		87.4258	78.7001	52.8357	48.4543		83.063	6.17003	50.645	3.09806
	t = 7	13.0432	12.2959	7.58119	6.88693		95.4481	96.2397	69.267	61.4075		95.8439	0.559784	65.3373	5.55756
	t = 52	13.6652	12.7763	10.9449	11.2151
Fig. 2A		Cumulative ug T					68 ug T
		68 ug T					Mean	SD
	t = 1	13.3928	25.0794	14.7603	24.0351		19.3169	6.09171
	t = 4	27.8024	26.8722	26.2693	33.4708		28.6037	3.30547
	t = 7	38.7477	41.4786	38.1341	47.1098		41.3675	4.09491
	t = 14	53.985	59.0003	50.4259	63.8157		56.8067	5.84848
	t = 21	54.3107	61.9046	61.633	69.6867		61.8837	6.27964
	t = 28	54.9364	59.3815	55.7258	60.9421		57.7464	2.87898
Fig. 2B		Cumulative ug T					2 ug T
		2 ug T					Mean	SD
	t = 1	0.534952	0.671005	1.02082	0.667342		0.72353	0.208055
	t = 4	1.14102	1.23517	1.3974	0.946442		1.18001	0.188304
	t = 7	1.36936	1.40065	1.8343	0.897898		1.37555	0.382652
	t = 14	1.44876	1.50928	2.10581	1.2826		1.58661	0.359153
	t = 21	2.35061	2.30466	2.53863	1.60982		2.20093	0.406868
	t = 28	2.15905	2.21732	2.40047	1.80471		2.14539	0.249327
Fig. 2C		Cumulative ug Aln					20 ug Aln
		20 ug T					Mean	SD
	t = 7	4.58	5.01	4.78	5.61		4.99	0.45
	t = 14	10.95	11.72	10.39	10.18		10.81	0.69
	t = 21	12.37	13.17	12.1	12.49		12.53	0.45
	t = 28	12.96	16.05	13.9	13.03		13.99	1.44
Fig. 2D		Cumulative ug T													1.5 ug T		3 ug T		9 ug T
		1.5 ug T				3 ug T				9 ug T					Mean	SD	Mean	SD	Mean	SD
	t=1	0.12	0.09	0.1	0.1	0.2	0.19	0.16	0.29	0.53	1.2	0.51	0.51		0.1025	0.0125831	0.21	0.0559762	0.6875	0.341797
	t=3	0.22	0.16	0.17	0.17	0.4	0.36	0.33	0.52	1.06	1.84	0.99	1.05		0.18	0.0270801	0.4025	0.0834166	1.235	0.404516
	t=7	0.45	0.38	0.36	0.38	0.77	0.71	0.7	0.93	2.18	2.61	2	2.3		0.3925	0.0394757	0.7775	0.106262	2.2725	0.256564
	t=10	0.71	0.63	0.59	0.62	1.4	1.34	1.27	1.5	4.55	4.24	4.12	4.68		0.6375	0.0512348	1.3775	0.0974252	4.3975	0.261327
	t=14	0.97	0.88	0.86	0.84	2.14	2.04	1.86	2.1	7.43	6.21	6.39	7.04		0.8875	0.057373	2.035	0.123693	6.7675	0.56759
	t=17	1.1	1.02	1.01	0.94	2.54	2.41	2.23	2.41	8.29	7.13	7.43	8.23		1.0175	0.0655108	2.3975	0.127377	7.77	0.579425
	t=21	1.21	1.13	1.14	1.06	2.65	2.48	2.38	2.49	8.33	7.15	7.79	8.35		1.135	0.0613732	2.5	0.111654	7.905	0.566245
	t=24	1.3	1.22	1.23	1.15	2.81	2.57	2.48	2.61	8.51	7.28	8.08	8.48		1.225	0.0613732	2.6175	0.139374	8.0875	0.572909
Fig. 3A		Bone volume %
		Control	2 ug T	68 ug T
		162.38	139.757	112.61
		57.9807	35.6933	132.719
		143.276	33.0121	67.3649
		33.0121	80.1005	213.322
		76.0788	324.089	244.491
		111.269	155.174	225.387
		120.653	98.5337	125.848
		95.3498
	Mean	100	123.766	160.249
	SD	43.3663	99.9231	67.0755
Fig. 5A		MicroCT VOI1								MicroCT VOI1 % relative to average of control
		BMD	BV/TV	BS/TV	Tb.Th	Tb.Sp	Tb.N			BMD	BV/TV	BS/TV	Tb.Th	Tb.Sp	Tb.N
	Control	0.31214	16.752	16.857	0.043797	0.33423	3.8249			104.556	113.008	105.236	101.272	107.674	111.053
		0.2859	14.548	16.384	0.042551	0.32007	3.4189			95.7661	98.1401	102.283	98.3913	103.112	99.2651
		0.30188	13.651	15.18	0.042267	0.33727	3.2298			101.119	92.089	94.7666	97.7346	108.653	93.7748
		0.39685	17.361	18.358	0.04392	0.2741	3.9527			132.93	117.117	114.606	101.557	88.3029	114.764
		0.31816	17.153	16.909	0.044809	0.32557	3.828			106.572	115.713	105.561	103.613	104.884	111.143
		0.3162	17.427	17.781	0.044515	0.29829	3.9147			105.915	117.562	111.004	102.933	96.0958	113.66
		0.31149	13.457	14.196	0.043511	0.32743	3.0928			104.338	90.7803	88.6236	100.611	105.483	89.7971
		0.29797	12.365	14.001	0.04124	0.32698	3.0147			99.8091	83.4137	87.4063	95.3599	105.338	87.5295
		0.23048	10.124	11.803	0.042533	0.2835	2.3803			77.2024	68.296	73.6845	98.3497	91.3311	69.1102
		0.21433	15.399	18.714	0.043324	0.27665	3.7853			71.7927	103.881	116.829	100.179	89.1243	109.903
									Mean	100	100	100	100	100	100
									SD	16.7887	16.5458	13.6996	2.5402	7.96783	14.9148
	1.5 ug T	0.19732	11.941	13.753	0.041713	0.29926	2.8626			66.095	80.5534	85.858	96.4536	96.4083	83.1134
		0.422718	19.884	19.805	0.044692	0.31196	4.4492			141.595	134.137	123.64	103.342	100.5	129.179
		0.2437	23.149	25.901	0.042003	0.24615	5.5114			81.6306	156.162	161.696	97.1242	79.2986	160.019
		0.3719	17.069	17.776	0.043877	0.28699	3.8902			124.573	115.147	110.973	101.457	92.4554	112.949
		0.30022	12.426	14.535	0.042945	0.27189	2.8936			100.563	83.8252	90.74	99.3024	87.5909	84.0135
		0.23443	11.59	15.857	0.039143	0.32002	2.9609			78.5255	78.1856	98.993	90.511	103.096	85.9675
		0.29149	23.328	23.872	0.043358	0.30821	5.3804			97.6385	157.37	149.03	100.257	99.2916	156.216
		0.27818	20.66	23.558	0.0419	0.23407	4.9308			93.1801	139.371	147.069	96.886	75.407	143.162
		0.45871	17.878	18.953	0.042761	0.32307	4.1809			153.651	120.604	118.321	98.8769	104.079	121.389
		0.23653	12.968	13.401	0.044709	0.32511	2.9006			79.2289	87.4815	83.6606	103.381	104.736	84.2167
									Mean	101.668	115.284	116.998	98.7592	94.2862	116.023
									SD	29.091	31.1828	28.0974	3.82581	10.4356	30.7709
	3 ug T	0.37075	13.748	18.306	0.039858	0.25782	3.4492			124.188	92.7434	114.282	92.1643	83.0582	100.145
		0.4561	26.583	22.337	0.048208	0.25255	5.5142			152.777	179.328	139.447	111.472	81.3604	160.101
		0.39417	15.902	18.287	0.042219	0.26305	3.7664			132.033	107.274	114.163	97.6236	84.743	109.355
		0.29572	14.814	18.302	0.040366	0.31367	3.67			99.0554	99.9346	114.257	93.3389	101.051	106.556
		0.43379	17.05	22.028	0.040614	0.21739	4.1981			145.304	115.019	137.518	93.9124	70.0334	121.889
		0.39682	17.748	18.148	0.04476	0.28573	3.9652			132.92	119.727	113.295	103.499	92.0495	115.127
		0.29887	14.624	15.97	0.043082	0.30299	3.3944			100.111	98.6528	99.6985	99.6192	97.6099	98.5538
		0.23894	17.642	18.621	0.043972	0.31619	4.0122			80.0362	119.012	116.248	101.677	101.862	116.491
		0.50602	27.587	21.636	0.04909	0.32123	5.6197			169.498	186.101	135.071	113.512	103.486	163.164
		0.50123	18.406	15.404	0.042676	0.28592	3.1413			167.894	124.166	96.165	98.6804	92.1107	91.2052
									Mean	130.382	124.196	118.014	100.55	90.7364	118.258
									SD	30.0765	32.5225	14.9509	7.2768	10.8268	24.6257
	9 ug T	0.42846	17.915	22.52	0.04025	0.28271	4.451			143.518	120.854	140.589	93.0707	91.0766	129.231
		0.21156	16.952	17.219	0.044128	0.3537	3.8415			70.8649	114.357	107.496	102.038	113.946	111.535
		0.35859	19.818	20.427	0.043885	0.27928	4.516			120.115	133.691	127.523	101.476	89.9716	131.119
		0.35817	17.884	18.675	0.043333	0.32332	4.1271			119.974	120.645	116.585	100.2	104.159	119.827
		0.45713	22.498	17.365	0.043963	0.24101	3.7527			153.122	151.77	108.407	101.656	77.6427	108.957
		0.37658	17.165	19.904	0.04176	0.30321	4.1105			126.141	115.794	124.258	96.5623	97.6808	119.345
		0.54578	22.378	21.592	0.04563	0.27076	4.9042			182.816	150.961	134.796	105.511	87.2269	142.39
		0.30214	19.158	19.462	0.044349	0.28002	4.3198			101.206	129.239	121.499	102.549	90.21	125.422
		0.50488	21.3254	20.3321	0.04687	0.29231	4.146			169.116	143.86	126.93	108.378	94.1693	120.376
									Mean	131.875	131.241	123.12	101.271	94.0093	123.134
									SD	34.5409	14.6775	11.0827	4.49258	10.4117	10.2797
Fig. 5B		MicroCT VOI2								MicroCT VOI2 % relative to average of control
		BMD	BV/TV	BS/TV	Tb.Th	Tb.Sp	Tb.N			BMD	BV/TV	BS/TV	Tb.Th	Tb.Sp	Tb.N
	Control	0.28016	15.749	15.723	0.043896	0.34059	3.5879			111.353	110.433	98.7143	100.902	105.343	99.6132
		0.20988	13.587	14.591	0.043091	0.33107	3.153			83.4196	95.2731	91.6073	99.0517	102.398	87.5388
		0.28092	16.589	15.909	0.045248	0.36129	3.6664			111.655	116.323	99.8821	104.01	111.745	101.793
		0.34723	16.213	16.781	0.044381	0.31761	3.6532			138.011	113.687	105.357	102.017	98.2353	101.426
		0.19703	13.536	13.16	0.045043	0.32855	3.0052			78.3122	94.9155	82.623	103.539	101.619	83.4353
		0.30124	15.856	18.033	0.042155	0.29333	3.7613			119.732	111.183	113.217	96.9001	90.7256	104.427
		0.21365	12.119	16.894	0.04009	0.32853	4.4158			84.918	84.9794	106.066	92.1534	101.613	122.599
		0.23903	11.157	13.047	0.042395	0.27773	2.6318			95.0057	78.2337	81.9135	97.4518	85.9006	73.0683
		0.19522	13.544	19.212	0.045233	0.33114	4.5419			77.5928	94.9716	120.619	103.975	102.42	126.1
									Mean	100	100	100	100	100	100
									SD	21.2094	13.5119	13.0697	3.99778	7.67506	17.2187
	1.5 ug T	0.18231	11.182	12.331	0.043117	0.3378	2.5935			72.4615	78.409	77.4182	99.1114	104.48	72.005
		0.2507	22.289	24.799	0.042143	0.24029	5.2888			99.644	156.292	155.697	96.8725	74.3206	146.836
		0.26327	14.092	14.482	0.04427	0.32727	3.1832			104.64	98.8142	90.9229	101.762	101.223	88.3772
		0.32994	13.87	15.947	0.042538	0.28145	3.2605			131.139	97.2575	100.121	97.7805	87.0512	90.5233
		0.22165	11.257	15.152	0.039622	0.32515	2.8412			88.0977	78.9349	95.1294	91.0776	100.567	78.8821
		0.15647	10.692	11.122	0.043391	0.37053	2.464			62.1911	74.9731	69.8277	99.7413	114.603	68.4096
		0.40249	18.461	18.785	0.043946	0.29645	4.2008			159.975	129.45	117.939	101.017	91.6906	116.629
		0.27481	13.999	14.368	0.044839	0.31916	3.122			109.227	98.1621	90.2072	103.07	98.7147	86.6781
									Mean	103.422	101.537	99.6577	98.804	96.5813	93.5426
									SD	31.4172	28.1977	26.8469	3.72809	12.1857	26.0949
	3 ug T	0.20342	17.25	16.307	0.044521	0.33491	2.7763			80.852	120.958	102.381	102.339	103.586	77.0802
		0.1981	18.682	16.9775	0.043529	0.30482	3.9945			78.7375	131	106.591	100.058	94.2794	110.902
		0.38611	16.223	16.199	0.042461	0.27571	3.8207			153.465	113.757	101.703	97.6035	85.2758	106.077
		0.19109	17.341	15.175	0.044089	0.30908	3.0783			75.9513	121.596	95.2738	101.346	95.597	85.4648
		0.31318	15.159	15.755	0.044184	0.3026	3.4308			124.478	106.296	98.9152	101.564	93.5928	95.2515
		0.21195	12.463	15.261	0.043446	0.32511	3.8686			84.2423	87.3915	95.8137	99.8677	100.555	107.406
		0.1452	11.024	12.298	0.045937	0.31421	3.6287			57.7117	77.3011	77.211	105.594	97.1837	100.746
		0.43197	18.906	19.069	0.044402	0.30708	4.2578			171.692	132.57	119.722	102.065	94.9784	118.212
		0.41369	17.364	17.369	0.04236	0.3164	3.3697			164.427	121.758	109.048	97.3714	97.8611	93.5551
									Mean	110.173	112.514	100.74	100.868	95.8788	99.4105
									SD	43.6613	19.0214	11.6097	2.52934	5.099	12.9442
	9 ug T	0.21597	16.837	18.249	0.040886	0.31628	4.1179			85.8401	118.062	114.573	93.9831	97.8239	114.328
		0.21156	17.0014	18.5687	0.0406987	0.31569	4.0236			84.0873	119.215	116.581	93.5526	97.6415	111.71
		0.34569	17.221	17.38	0.043643	0.33527	3.9458			137.399	120.755	109.118	100.321	103.697	109.55
		0.32873	16.826	16.107	0.043426	0.2512	3.8745			130.658	117.985	101.125	99.8217	77.695	107.57
		0.36585	22.085	15.205	0.044984	0.33892	3.1166			145.412	154.862	95.4622	103.403	104.826	86.5282
		0.33279	18.325	18.78	0.044143	0.23629	5.2198			132.272	128.496	117.907	101.47	73.0834	144.921
		0.29541	13.145	15.998	0.043602	0.26988	4.1569			117.415	92.1737	100.441	100.226	83.4726	115.411
		0.36071	15.569	15.759	0.044284	0.3126	3.4456			143.369	109.171	98.9404	101.794	96.6857	95.6624
									Mean	122.057	120.09	106.768	99.3214	91.8657	110.71
									SD	24.4606	17.6798	8.84616	3.61017	12.0954	17.025
Fig. 6		Bone implant contact %
		Control	1.5 ug T	3 ug T	9 ug T
		47.8385	72.9762	59.0208	68.534
		54.4454	53.886	65.6951	91.2923
		59.1701	48.5213	52.6835	60.1186
		63.7899	60.1908	58.3153	65.0788
		62.5753	53.5148	59.7771	70.0271
		60.36	59.1118	69.0224	63.0217
		51.9256	77.1194	75.4448	66.3435
		45.888		67.7327	66.4497
		38.1365		68.4175	66.992
					57.0606
	Mean	53.7922	60.76	64.0121	67.4918
	SD	8.63198	10.5628	7.03147	9.22322
